# Supplementary material for: Evolutionary Adaptation of the Thyroid Hormone Signaling Toolkit in Chordates
Source: Cells. 2021 Dec 2;10(12):3391. doi: 10.3390/cells10123391 (PMC8699336; doi:10.3390/cells10123391)
Supplement: Supplementary file 1 [file cells-10-03391-s001.zip]

Archive with 9 entries (9 files):
- Supplementary Figure S1.tif
- Supplementary Figure S2.tif
- Supplementary Figure S3.tif
- Supplementary Figure S4.tif
- Supplementary Figure S5.tif
- Supplementary Figure S6.tif
- Supplementary_File_S1_TPOs.fas
- Supplementary_File_S2_DIOs.fas
- Supplementary_File_S3_THRs.fas
