# Supplementary material for: Evolutionary Adaptation of the Thyroid Hormone Signaling Toolkit in Chordates
Source: Cells. 2021 Dec 2;10(12):3391. doi: 10.3390/cells10123391 (PMC8699336; doi:10.3390/cells10123391)
Supplement: Supplementary file 1 [file cells-10-03391-s001.zip › Supplementary_File_S2_DIOs.fas]

>Strongylocentrotus purpuratus (A0A7M7HMF2) - outgroup
MGRVLRAIRPLVSHLLNKKACVIGGTLATLVSDYRTQVDFVAVYLAEAHAEGAWEMGHNI
SYIKDHTSLQERIEAAKDLLKVDATSHNCLTDDVTDTSKFRLVVDKMDSLFTRMFRVHPD
RVIFIRDGKMVYIGNSILGQIQNPTYLMTHEARDWLEANVGSAAAANQ
>Homo_sapiens_P49895_|Type_I_DIO|
MGLPQPGLWLKRLWVLLEVAVHVVVGKVLLILFPDRVKRNILAMGEKTGMTRNPHFSHDN
WIPTFFSTQYFWFVLKVRWQRLEDTTELGGLAPNCPVVRLSGQRCNIWEFMQGNRPLVLN
FGSCTCPSFMFKFDQFKRLIEDFSSIADFLVIYIEEAHASDGWAFKNNMDIRNHQNLQDR
LQAAHLLLARSPQCPVVVDTMQNQSSQLYAALPERLYIIQEGRILYKGKSGPWNYNPEEV
RAVLEKLHS
>Homo_sapiens_P55073_|Thyroxine_5-deiodinase|
MPRQATSRLVVGEGEGSQGASGPAATMLRSLLLHSLRLCAQTASCLVLFPRFLGTAFMLW
LLDFLCIRKHFLGRRRRGQPEPEVELNSEGEEVPPDDPPICVSDDNRLCTLASLKAVWHG
QKLDFFKQAHEGGPAPNSEVVLPDGFQSQHILDYAQGNRPLVLNFGSCTCPPFMARMSAF
QRLVTKYQRDVDFLIIYIEEAHPSDGWVTTDSPYIIPQHRSLEDRVSAARVLQQGAPGCA
LVLDTMANSSSSAYGAYFERLYVIQSGTIMYQGGRGPDGYQVSELRTWLERYDEQLHGAR
PRRV
>Homo_sapiens_Q92813_|Type_II_DIO|
MGILSVDLLITLQILPVFFSNCLFLALYDSVILLKHVVLLLSRSKSTRGEWRRMLTSEGL
RCVWKSFLLDAYKQVKLGEDAPNSSVVHVSSTEGGDNSGNGTQEKIAEGATCHLLDFASP
ERPLVVNFGSATCPPFTSQLPAFRKLVEEFSSVADFLLVYIDEAHPSDGWAIPGDSSLSF
EVKKHQNQEDRCAAAQQLLERFSLPPQCRVVADRMDNNANIAYGVAFERVCIVQRQKIAY
LGGKGPFSYNLQEVRHWLEKNFSKRCKKTRLAG
>Gallus_gallus_O42411
LSIRVLLHKLLILLQVTLSVVVGKTMMILFPDTTKRYILKLGEKSRMNQNPKFSYENWGP
TFFSFQYLLFVLKVKWRRLEDEAHEGRPAPNTPVVALNGEMQHLFSFMRDNRPLILNFGS
CTCPSFMLKFDEFNKLVKDFSSIADFLIIYIEEAHAVDGWAFRNNVVIKNHRSLEDRKTA
AQFLQQKNPLCPVVLDTMENLSSSKYAALPERLYILQAGNVIYKGGVGPWNYHPQEIRAV
LEKLK
>Gallus_gallus_Q9IAX2
MGLLSADLLITLQILPVFFSNCLFLALYDSVILLKHMVLFLSRSKSARGEWRRMLTSEGL
RCVWNSFLLDAYKQVKLGGEAPNSSVIHIAKGNDGSNSSWKSVGGKCGTKCHLLDFANSE
RPLVVNFGSATCPPFTSQLSAFSKLVEEFSGVADFLLVYIDEAHPSDGWAAPGISPSSFE
VKKHRNQEDRCAAAHQLLERFSLPPQCQVVADCMDNNANVAYGVSFERVCIVQRQKIAYL
GGKGPFFYNLQEVRLWLEQNFSKRCNPLSTEDLSTDVSL
>Gallus_gallus_O42412
AACILLFPRFLLTAVMLWLLDFLCIRKKMLTMPTAEEAAGAGEGPPPDDPPVCVSDSNRM
FTLESLKAVWHGQKLDFFKSAHVGSPAPNPEVIQLDGQKRLRILDFARGKRPLILNFGSC
TCPPFMARLRSFRRLAADFVDIADFLLVYIEEAHPSDGWVSSDAAYSIPKHQCLQDRLRA
AQLMREGAPDCPLAVDTMDNASSAAYGAYFERLYVIQEEKVMYQGGRGPEGYKISELRTW
LDQYKTRLQSPGAVVIQV
>Danio_rerio_NP_001007284.3
MGSAVGFALRKLFVYISAVLMVCAAILRMSMLKLLSFISPGRMRKIHMKMGERTTMTQNP
KFRYEDWGPAFFSLAFIKTLFFVNWCSLGLEAFEGHSAPDSALITLDRQKTSVHRFLKGN
RPLVLSFGSCTCPPFLYKLDEFKQLVKDFSNVADFLIVYLAEAHATDAWAFKNNVDISVH
KNLEERLAAARTLLKEDPPCPVVVDEMNNITASKYGALPERLYVIQSGKVIYQGGIGPWG
YKPEEVRKVLEKSK
>Danio_rerio_NP_997954.4
MGLLSVDLLVTLQILPGFFSNCLFFVLYDSIVLVKRVVSLLSCSGSTGEWQRMLTTAGVR
SIWNSFLLDAYKQVKLGEAAPNSKVVKVTGINRCWSISGKTHNQCHLLDFESPDRPLVVN
FGSATCPPFISQLPVFRRMVEEFSDVADFLLVYIDEAHPSDGWVGPPMENFSFEVRKHRN
LEERMFAARTLLEHFSLPPQCQLVADCMDNNANIAYGVSYERVCIVQKNKIAYLGGKGPF
FYNLKDVRRWLEKCYGK
>Danio_rerio_NP_001171406.2
MEMLQGSAGVQSALKNAAVCVLLLPRFLLAALMLCLLDFLCIRRKLLLKMQEGAFSSPDD
PPLRVSDSNKMFTLESLRAVWYGQKLDFFKSARLGGAAPNTEVFPLDGDARAAERILDYA
RGRRPLILNFGSCSCPPFMTRLSAFQRVARQYADIADSLLVYIEEAHPSDGWVSSDAPVQ
IPRHRCLEDRLRAAQMLHREAAGSAVVVDSMQNSCNAAYGAYFERLYIVKDATVVYQGGR
GPEGYRIAELRDWLERYRSGLQESAVLHV
>Petromyzon_marinus_L7WGA7
MPHVNLLVVLLILPGVFSNCLFLALYDAVSFLRRALQASLTHSAKGDAQHPRMLTAQGML
SVWRSYVLDAHKKVRLGGKAPNSSVVALGGHSSSSPSFSCAASSSSSHETPTPRTTAEAA
ATVTTSTTTTSTTSSTAACRLLDFARAHRPLVVNFGSASCPPFVEQLGEFCDLVRDFAGV
ADFLVVYIEEAHPSDAWPAPGGLEVPRHLALGDRCVAASQLRGLMPPLGRCPVVADAMDN
NANIDYGVSYERLYVIQDGRIRYLGGKGPFFYRVREVKSFLESVKASR
>Petromyzon_marinus_XP_032820886.1
MEPPLLKRLARWLLVVPRFLASALALCLLDLPCVRRRAMRSLADEARRSGTADTDPPWRI
SDSERTFTRASLAAVWRGHVLDAFKEARAGGLAPNTPVERLDGGGGPSGGGGGGGGGDAS
STSARVLDFAHGSRPLVLSFGSGSUPPFMARLGAFGRLAREFRPAADFLLVYVEEAHPLD
GWSTGDAPFQLPRHRSLPERLEAAHRLAGLLGPACPVVADTMRNETTAAYGTAFLRLYIL
QAGVVVYKGPSGPEGYRLSEVQAWLRDFTARQQQKLCSLLSV
>Branchiostoma_floridae_C4A0H0
MASAAVRLNRISGFVRFLLFCVLGTPLFLVYSVLTRVERVAQGKMVTPEQCYQGLYDMTG
LAALKGLISMELSYLEAEVFAGGKAADPFLPFRAKLDMVKQIMSDFAAVADFVVVYVAEA
HPTDGWVQRGNMDIKQHRRLEDRLAAAEMLDLHDIPCPILVDTMDNAAARAYAAMPDRLY
IVLDGVCVYKGAPGPIRYHPEEVRDWLQKFSG
>Phallusia_mammillata_A0A6F9DAE7
MKKIIKFKKLIETYKTVADFVVVYIQEAHPNDDPNLSDIPNLMSAEGRLAAAQLFRENVK
IDDVTILVDNVANEANLSYGAMPDRLYGIVDKKIKFVGGTGPFHYKISKVEKWLKRQQNK
PKF
>Ciona_intestinalis_H2Y0H0
MEKIDHFKKIVRKYSKEKVDFVVIYIAEAHPTDGWSFAGNKYQIHSHGSLEDRVCAAKLF
AEQTAVSCPILVDNMANETALKYAAIPERLYILQNGIVKYDGAIGPFGYNLQEMEENLKK
CLKEA
>Ciona_robusta (Inferred by homology)
PPFMGALKYFAAVVEEFKDRADFITIYIEEIHAADGWSFESSRFNFKTHKTLQDRFYAAS
IFKSEFDCNECALFVDSISNEANFAYGGLPERLAIIKNGRIHYIGGIGPMMYDITEMKKS
LNEALNLPY
>Halocynthia_roretzi_Q6C6H1
MHNLLEIKIIRFLRNVFYFLHVLFNECLDTLKAYYKRWRGMKSEKPLDPSSRRARIIQAT
GVDLSRDPAMQSLRGVYHMAKSILYADVLRTAVRGGNAPNSSLVNYRTKEKCNILDFMKP
GRPLVVNFGSCSCPPFMASFEIFSRIIDSYHERADFLTVYIEEAHSSDLWALKNNKYSIP
SHITFEDRMEAAAIFKKSVSFECAFAVDTMKDETNLSYGALPERTAIILDGKVQYIGGIG
PFNYDLVELEKELIAVLKK
>Molgula_oculata (Inferred_by_homology)
MGIVDYPATIPLQIMVRWDAPKTVLNSMIIQEFKRSARYNHRAPNPHVWDYRLNEKLVDL
YEDKKGDADFVIVYLEEAHPTGNKYQLTTHKDMEGRLEAVEVLSTHIGKTIPIAVDLMKN
EAQTLYGGAPERFFVLKDGIVAFCGAPGPFCFSVPEIRKSIGQLVDLYEDKKDDADFVIV
YLEEAHPTSNKYQLTTHKDMEGRLEAVKVLSTHIGKTIAIAVDLMKNEAQTLYGGAPERF
FILKDGIVAFCGAPGPFSFSVPEIRRVLEEL
>Phallusia_fumigata (Inferred_by_homology)
IGQFKKLVQNYKADADFVVVYISEAHPTDGWSISNKYLIADHKNIEQRLTAAQLFSDDVK
LDDATILVDNMDNEANIAYGAIPERLYIILDGKIVYKGGEGPLFYNLEEMQQKLMQLLQ
>Branchiostoma_belcheri (Inferred by homology)
MALTLVTVRLVKFLAVYLALSTAFLVAKITSVFLNIVSPDAKKRLFQRVMAKDKVMCPDG
DRYQIEEFLTLNSYKSLLYSQVVGIFKVVGKGRPAADSALVRLDGRTDTTLLSYASGSRP
LVVCFGSYTCPPFRDALSDFAALAEDYRNAANFLLVYIEEAHPSDGWCFHSGPQIRQHRT
VEQRCDAARAMLHDRRGLGFDVAVDTMRNAANHTYGAFPDRLYIIHNGVIAHEGGKGPFL
FNPAEVRHWLNQHLNALDNNNNKNNRK
>Halocynthia_aurantium (Inferred by homology)
IFSRIIDSYHERADFLTVYIEEAHSSDWWSLKNNKYSIPSHITFEDRMEAAAIFKESVSF
DCAFAVDTMKDETNLSYGALPERTAIILDGKVQYIAGIGPFNYDLVELEKELIAVLKK
>Oikopleura_dioica (Inferred by homology)
MENVQKDFGNQPQSSYSEKTTKTFSHVNFLVVYLSEAHPTDGWIIPLEDQPEISSHQSAT
ERLVAANQLRERMASDVGLHSKILCDTMDNRMSKLFAAHPERLVVLKGDKVIFIGGKGPF
DYSIDDLESFLQKQE
